# Supplementary material for: Individual canopy tree species maps for the National Ecological Observatory Network
Source: PLoS Biol. 2024 Jul 16;22(7):e3002700. doi: 10.1371/journal.pbio.3002700 (PMC11251727; doi:10.1371/journal.pbio.3002700)
Supplement: S1 Data — (CSV) [file pbio.3002700.s001.csv]

	site	All_species	Stems	Canopy_species
1	BART	0.35	0.972949389179756	0.466666666666667
2	BLAN	0.28	0.619689119170984	0.28
3	BONA	0.666666666666667	0.994236311239193	0.8
4	CLBJ	0.176470588235294	0.796344647519582	0.230769230769231
5	DEJU	0.6	0.995121951219512	0.75
6	DELA	0.148936170212766	0.597163120567376	0.212121212121212
7	GRSM	0.0681818181818182	0.573894282632147	0.12
8	HARV	0.5	0.977505112474438	0.538461538461538
9	LENO	0.0810810810810811	0.490384615384615	0.125
10	MLBS	0.147058823529412	0.742462311557789	0.172413793103448
11	NIWO	0.8	0.995102040816327	0.8
12	OSBS	0.56	0.992436974789916	0.933333333333333
13	SERC	0.285714285714286	0.884918231374924	0.357142857142857
14	SJER	0.428571428571429	0.889830508474576	0.6
15	SOAP	0.444444444444444	0.94456289978678	0.444444444444444
16	STEI	0.375	0.899556868537666	0.4
17	TALL	0.171428571428571	0.724975704567541	0.2
18	TEAK	0.777777777777778	0.977272727272727	0.777777777777778
19	TREE	0.714285714285714	0.942583732057416	0.789473684210526
20	UKFS	0.296296296296296	0.747269890795632	0.333333333333333
21	UNDE	0.5	0.916724019270475	0.541666666666667
22	WREF	0.266666666666667	0.910288065843621	0.307692307692308
23	YELL	0.75	0.974658869395711	0.75
