# Supplementary material for: Individual canopy tree species maps for the National Ecological Observatory Network
Source: PLoS Biol. 2024 Jul 16;22(7):e3002700. doi: 10.1371/journal.pbio.3002700 (PMC11251727; doi:10.1371/journal.pbio.3002700)
Supplement: S2 Data — (CSV) [file pbio.3002700.s002.csv]

taxonID	n	accuracy	precision	site	rank	Habitat
FAGR	168	0.52173912525177	0.7058823704719543	BART	1	Northern Broadleaf
TSCA	135	0.48148149251937866	0.7222222089767456	BART	2	Northern Broadleaf
ACRU	114	0.8918918967247009	0.7021276354789734	BART	3	Northern Broadleaf
BEAL2	38	0.6666666865348816	0.4000000059604645	BART	4	Northern Broadleaf
ACSA3	30	0.7777777910232544	0.7777777910232544	BART	5	Northern Broadleaf
BEPA	17	0.5454545617103577	0.6666666865348816	BART	6	Northern Broadleaf
FRAM2	12	0.8888888955116272	0.800000011920929	BART	7	Northern Broadleaf
CEOC	56	0.8888888955116272	0.8888888955116272	BLAN	1	Southern Broadleaf
COFL2	56	0.800000011920929	0.8888888955116272	BLAN	2	Southern Broadleaf
JUNI	44	0.800000011920929	0.8888888955116272	BLAN	3	Southern Broadleaf
QURU	27	0.7777777910232544	0.4117647111415863	BLAN	4	Southern Broadleaf
LITU	22	0.8333333134651184	0.5555555820465088	BLAN	5	Southern Broadleaf
PIST	22	1	1	BLAN	6	Southern Broadleaf
PLOC	22	0.7777777910232544	0.875	BLAN	7	Southern Broadleaf
PRSES	22	0	0	BLAN	8	Southern Broadleaf
PIMA	235	0.6315789222717285	0.800000011920929	BONA	1	Conifer
BENE4	227	0.8979591727256775	0.8301886916160583	BONA	2	Conifer
POTR5	113	0.8846153616905212	0.8846153616905212	BONA	3	Conifer
PIGL	9	0.5555555820465088	0.5555555820465088	BONA	4	Conifer
QUST	139	0.75	0.692307710647583	CLBJ	1	Savannah
QUMA3	32	0.8888888955116272	0.800000011920929	CLBJ	2	Savannah
JUVI	16	0.5555555820465088	0.7142857313156128	CLBJ	3	Savannah
PIMA	498	0.8461538553237915	0.8148148059844971	DEJU	1	Conifer
PIGL	63	0.7058823704719543	0.7058823704719543	DEJU	2	Conifer
POTR5	10	0.7777777910232544	0.875	DEJU	3	Conifer
FRPE	48	0.8333333134651184	0.9090909361839294	DELA	1	Southern Broadleaf
CATO6	37	1	0.7142857313156128	DELA	2	Southern Broadleaf
CELA	33	0.8333333134651184	0.7142857313156128	DELA	3	Southern Broadleaf
LIST2	20	0.699999988079071	0.7777777910232544	DELA	4	Southern Broadleaf
ACRU	13	0.5	0.625	DELA	5	Southern Broadleaf
QUNI	8	0.6666666865348816	0.8571428656578064	DELA	6	Southern Broadleaf
PITA	7	1	1	DELA	7	Southern Broadleaf
LITU	104	1	1	GRSM	1	Southern Broadleaf
ACRU	73	0.8999999761581421	1	GRSM	2	Southern Broadleaf
QUMO4	24	1	0.8999999761581421	GRSM	3	Southern Broadleaf
QURU	2628	0.8343949317932129	0.708108127117157	HARV	1	Northern Broadleaf
ACRU	2545	0.7474226951599121	0.7178217768669128	HARV	2	Northern Broadleaf
TSCA	2074	0.8693181872367859	0.8999999761581421	HARV	3	Northern Broadleaf
PIST	940	0.8627451062202454	0.8543689250946045	HARV	4	Northern Broadleaf
BELE	517	0.3541666567325592	0.53125	HARV	5	Northern Broadleaf
PIRE	444	0.9855072498321533	0.8500000238418579	HARV	6	Northern Broadleaf
BEAL2	312	0.4054054021835327	0.6818181872367859	HARV	7	Northern Broadleaf
QUVE	144	0	0	HARV	8	Northern Broadleaf
FAGR	78	0.2222222238779068	0.5	HARV	9	Northern Broadleaf
PIAB	69	0.9090909361839294	1	HARV	10	Northern Broadleaf
FRAM2	66	0.5555555820465088	0.38461539149284363	HARV	11	Northern Broadleaf
PRSE2	62	0.6000000238418579	0.6000000238418579	HARV	12	Northern Broadleaf
QUAL	58	0.3333333432674408	0.15789473056793213	HARV	13	Northern Broadleaf
NYSY	30	0.2222222238779068	0.6666666865348816	HARV	14	Northern Broadleaf
LIST2	57	0.8888888955116272	0.6153846383094788	LENO	1	Southern Broadleaf
QUPA5	10	0.800000011920929	0.7272727489471436	LENO	2	Southern Broadleaf
QUNI	7	0.4444444477558136	1	LENO	3	Southern Broadleaf
QURU	144	0.8888888955116272	0.6153846383094788	MLBS	1	Southern Broadleaf
QUAL	101	0.8571428656578064	0.9230769276618958	MLBS	2	Southern Broadleaf
ACRU	71	0.9166666865348816	0.7857142686843872	MLBS	3	Southern Broadleaf
QUCO2	34	0.1111111119389534	0.25	MLBS	4	Southern Broadleaf
LITU	13	1	1	MLBS	5	Southern Broadleaf
PIEN	322	0.8888888955116272	0.6666666865348816	NIWO	1	Conifer
ABLA	314	0.8999999761581421	0.75	NIWO	2	Conifer
PICO	180	1	0.8947368264198303	NIWO	3	Conifer
PIFL2	36	0.30000001192092896	1	NIWO	4	Conifer
PIPA2	1364	0.9109588861465454	0.9779411554336548	OSBS	1	Savannah
QULA2	609	0.20000000298023224	1	OSBS	2	Savannah
PIEL	277	0.8709677457809448	0.6279069781303406	OSBS	3	Savannah
QUHE2	150	0.3333333432674408	0.1538461595773697	OSBS	4	Savannah
CAGL8	138	0.8947368264198303	0.6800000071525574	OSBS	5	Savannah
QUGE2	128	0.6000000238418579	0.6000000238418579	OSBS	6	Savannah
QUVI	112	0.6666666865348816	0.6153846383094788	OSBS	7	Savannah
PITA	102	0.5555555820465088	0.3571428656578064	OSBS	8	Savannah
LIST2	87	0.8333333134651184	0.625	OSBS	9	Savannah
PICL	77	0.699999988079071	1	OSBS	10	Savannah
QUNI	72	0.190476194024086	1	OSBS	11	Savannah
NYSY	63	0.75	0.4000000059604645	OSBS	12	Savannah
MAGNO	36	0.5	0.25	OSBS	13	Savannah
ACRU	32	0.38461539149284363	0.5555555820465088	OSBS	14	Savannah
LITU	372	1	0.8666666746139526	SERC	1	Southern Broadleaf
LIST2	224	0.6470588445663452	0.8148148059844971	SERC	2	Southern Broadleaf
FRPE	98	0.8333333134651184	0.6818181872367859	SERC	3	Southern Broadleaf
ACRU	46	0.4444444477558136	0.800000011920929	SERC	4	Southern Broadleaf
QUAL	46	0.699999988079071	0.699999988079071	SERC	5	Southern Broadleaf
CATO6	43	0.8571428656578064	0.6666666865348816	SERC	6	Southern Broadleaf
FAGR	38	0.8461538553237915	0.7333333492279053	SERC	7	Southern Broadleaf
PLOC	17	0.7777777910232544	0.7777777910232544	SERC	8	Southern Broadleaf
QUFA	15	0.3333333432674408	0.5	SERC	9	Southern Broadleaf
QUVE	14	0.10000000149011612	0.25	SERC	10	Southern Broadleaf
QUDO	30	1	1	SJER	1	Savannah
PISA2	10	1	1	SJER	2	Savannah
QUWI2	7	1	1	SJER	3	Savannah
CADE27	111	0.8888888955116272	0.8888888955116272	SOAP	1	Conifer
PIPO	82	0.8888888955116272	0.6153846383094788	SOAP	2	Conifer
QUKE	19	0.4444444477558136	0.800000011920929	SOAP	3	Conifer
QUCH2	11	0.8999999761581421	0.8999999761581421	SOAP	4	Conifer
POTR5	164	0.9375	0.8333333134651184	STEI	1	Northern Broadleaf
ACSA3	67	0.699999988079071	1	STEI	2	Northern Broadleaf
ACRU	25	0.6842105388641357	0.8666666746139526	STEI	3	Northern Broadleaf
TIAM	13	1	0.692307710647583	STEI	4	Northern Broadleaf
ABBA	8	0.8888888955116272	0.8888888955116272	STEI	5	Northern Broadleaf
QURU	6	0.7777777910232544	0.5384615659713745	STEI	6	Northern Broadleaf
PIPA2	149	0.75	0.9230769276618958	TALL	1	Southern Broadleaf
PITA	52	0.8367347121238708	0.8039215803146362	TALL	2	Southern Broadleaf
PIEC2	26	0.4615384638309479	0.4285714328289032	TALL	3	Southern Broadleaf
QUAL	10	0.9230769276618958	0.7058823704719543	TALL	4	Southern Broadleaf
LITU	7	0.7777777910232544	0.6363636255264282	TALL	5	Southern Broadleaf
LIST2	6	0.5555555820465088	0.8333333134651184	TALL	6	Southern Broadleaf
PIJE	174	0.7692307829856873	0.9090909361839294	TEAK	1	Conifer
ABMA	139	0.5	1	TEAK	2	Conifer
PICO	127	1	0.8571428656578064	TEAK	3	Conifer
ABCO	101	0.6666666865348816	0.75	TEAK	4	Conifer
ABLO	85	0.9166666865348816	0.7333333492279053	TEAK	5	Conifer
PILA	61	1	1	TEAK	6	Conifer
CADE27	46	1	0.75	TEAK	7	Conifer
ACSA3	159	0.8055555820465088	0.8285714387893677	TREE	1	Northern Broadleaf
POTR5	150	0.8541666865348816	0.9111111164093018	TREE	2	Northern Broadleaf
ACRU	114	0.8571428656578064	0.84375	TREE	3	Northern Broadleaf
ABBA	54	0.1111111119389534	0.1666666716337204	TREE	4	Northern Broadleaf
PIMA	33	0.9090909361839294	0.7142857313156128	TREE	5	Northern Broadleaf
PIST	32	0.4545454680919647	1	TREE	6	Northern Broadleaf
LALA	19	0.8666666746139526	0.9285714030265808	TREE	7	Northern Broadleaf
TIAM	14	0.9285714030265808	0.5909090638160706	TREE	8	Northern Broadleaf
TSCA	12	0.692307710647583	0.6428571343421936	TREE	9	Northern Broadleaf
QURU	11	0.7777777910232544	0.6363636255264282	TREE	10	Northern Broadleaf
BEPA	10	0.6666666865348816	0.6666666865348816	TREE	11	Northern Broadleaf
PIGL	10	0.8333333134651184	0.8333333134651184	TREE	12	Northern Broadleaf
PIRE	10	1	0.75	TREE	13	Northern Broadleaf
FRPE	9	0.09090909361839294	0.3333333432674408	TREE	14	Northern Broadleaf
THOC2	6	1	0.692307710647583	TREE	15	Northern Broadleaf
CEOC	57	0.800000011920929	0.42105263471603394	UKFS	1	Southern Broadleaf
JUVI	36	0.9285714030265808	0.8666666746139526	UKFS	2	Southern Broadleaf
JUNI	29	0.3076923191547394	0.6666666865348816	UKFS	3	Southern Broadleaf
CAOV2	28	0.8888888955116272	0.5	UKFS	4	Southern Broadleaf
ULAM	20	0.10000000149011612	0.3333333432674408	UKFS	5	Southern Broadleaf
QUMU	14	0.5	1	UKFS	6	Southern Broadleaf
MAPO	12	0.6666666865348816	0.4615384638309479	UKFS	7	Southern Broadleaf
GLTR	8	0.6000000238418579	0.75	UKFS	8	Southern Broadleaf
POTR5	153	0.8181818127632141	0.8999999761581421	UNDE	1	Northern Broadleaf
ACSA3	97	0.7727272510528564	0.8500000238418579	UNDE	2	Northern Broadleaf
ACRU	81	0.695652186870575	0.695652186870575	UNDE	3	Northern Broadleaf
ABBA	36	0.4444444477558136	0.5	UNDE	4	Northern Broadleaf
POGR4	32	0.7222222089767456	0.9285714030265808	UNDE	5	Northern Broadleaf
BEPA	30	0.7777777910232544	0.7777777910232544	UNDE	6	Northern Broadleaf
BEAL2	26	0.8999999761581421	0.6428571343421936	UNDE	7	Northern Broadleaf
LALA	26	0.9166666865348816	0.8461538553237915	UNDE	8	Northern Broadleaf
FRNI	18	0.9333333373069763	0.8235294222831726	UNDE	9	Northern Broadleaf
PIMA	16	0.8095238208770752	0.739130437374115	UNDE	10	Northern Broadleaf
PIGL	14	0.4444444477558136	0.5	UNDE	11	Northern Broadleaf
TSCA	10	1	1	UNDE	12	Northern Broadleaf
FRAM2	8	1	1	UNDE	13	Northern Broadleaf
PSME	305	0.931034505367279	0.7105262875556946	WREF	1	Conifer
TSHE	170	0.8333333134651184	0.75	WREF	2	Conifer
ABAM	112	0.7948718070983887	0.8611111044883728	WREF	3	Conifer
THPL	11	0.09090909361839294	0.3333333432674408	WREF	4	Conifer
PSME	273	1	0.6000000238418579	YELL	1	Conifer
PICO	103	0.5	1	YELL	2	Conifer
POTR5	14	1	1	YELL	3	Conifer
