# Supplementary material for: Individual canopy tree species maps for the National Ecological Observatory Network
Source: PLoS Biol. 2024 Jul 16;22(7):e3002700. doi: 10.1371/journal.pbio.3002700 (PMC11251727; doi:10.1371/journal.pbio.3002700)
Supplement: S3 Data — (CSV) [file pbio.3002700.s003.csv]

	sci_name	count	site	proportion	rank	Habitat
1	Tsuga canadensis (L.) Carrière	1916656	BART	0.440313995400799	1	Northern Broadleaf
2	Fagus grandifolia Ehrh.	557790	BART	0.128141274957328	2	Northern Broadleaf
3	Acer saccharum Marshall	529581	BART	0.121660812372356	3	Northern Broadleaf
4	Betula alleghaniensis Britton	527648	BART	0.121216743664612	4	Northern Broadleaf
5	Acer rubrum L.	384249	BART	0.0882736455674683	5	Northern Broadleaf
6	Fraxinus americana L.	317331	BART	0.0729005520419579	6	Northern Broadleaf
7	Betula papyrifera Marshall	119675	BART	0.0274929759954789	7	Northern Broadleaf
8	Juglans nigra L.	856379	BLAN	0.354891018766089	1	Southern Broadleaf
9	Cornus florida L.	435672	BLAN	0.180546323447749	2	Southern Broadleaf
10	Celtis occidentalis L.	348581	BLAN	0.144455044101388	3	Southern Broadleaf
11	Quercus rubra L.	260101	BLAN	0.107788150891228	4	Southern Broadleaf
12	Liriodendron tulipifera L.	217721	BLAN	0.0902255047085131	5	Southern Broadleaf
13	Pinus strobus L.	202535	BLAN	0.0839322922278453	6	Southern Broadleaf
14	Platanus occidentalis L.	92087	BLAN	0.0381616658571881	7	Southern Broadleaf
15	Picea mariana (Mill.) Britton, Sterns & Poggenb.	3858957	BONA	0.509587993714263	1	Conifer
16	Betula neoalaskana Sarg.	2365676	BONA	0.312395314749033	2	Conifer
17	Populus tremuloides Michx.	923889	BONA	0.122002588244616	3	Conifer
18	Picea glauca (Moench) Voss	424178	BONA	0.0560141032920887	4	Conifer
19	Quercus stellata Wangenh.	1276070	CLBJ	0.596349290098201	1	Savannah
20	Juniperus virginiana L.	488138	CLBJ	0.228122869254787	2	Savannah
21	Quercus marilandica Münchh.	375595	CLBJ	0.175527840647013	3	Savannah
22	Picea glauca (Moench) Voss	1282877	DEJU	0.374401061381395	1	Conifer
23	Picea mariana (Mill.) Britton, Sterns & Poggenb.	1223419	DEJU	0.357048549560219	2	Conifer
24	Populus tremuloides Michx.	920182	DEJU	0.268550389058386	3	Conifer
25	Pinus taeda L.	786987	DELA	0.217357873359743	1	Southern Broadleaf
26	Quercus nigra L.	756838	DELA	0.209031023584685	2	Southern Broadleaf
27	Acer rubrum L.	675465	DELA	0.186556621556568	3	Southern Broadleaf
28	Liquidambar styraciflua L.	478992	DELA	0.132292760206115	4	Southern Broadleaf
29	Fraxinus pennsylvanica Marshall	370191	DELA	0.102243021164157	5	Southern Broadleaf
30	Celtis laevigata Willd.	289826	DELA	0.0800470185712861	6	Southern Broadleaf
31	Carya tomentosa (Lam.) Nutt.	262398	DELA	0.072471681557446	7	Southern Broadleaf
32	Acer rubrum L.	1142770	GRSM	0.46683993195756	1	Southern Broadleaf
33	Quercus montana Willd.	851493	GRSM	0.3478485908646	2	Southern Broadleaf
34	Liriodendron tulipifera L.	453621	GRSM	0.18531147717784	3	Southern Broadleaf
35	Acer rubrum L.	2092750	HARV	0.229400488364619	1	Northern Broadleaf
36	Pinus strobus L.	1928207	HARV	0.211363816733043	2	Northern Broadleaf
37	Quercus rubra L.	1656996	HARV	0.181634543838595	3	Northern Broadleaf
38	Quercus alba L.	1192530	HARV	0.130721282709095	4	Northern Broadleaf
39	Betula lenta L.	743261	HARV	0.081473867582069	5	Northern Broadleaf
40	Fraxinus americana L.	561297	HARV	0.0615275622590349	6	Northern Broadleaf
41	Tsuga canadensis (L.) Carrière	419849	HARV	0.0460224898527759	7	Northern Broadleaf
42	Betula alleghaniensis Britton	257040	HARV	0.0281758936945367	8	Northern Broadleaf
43	Pinus resinosa Aiton	91640	HARV	0.0100452804939595	9	Northern Broadleaf
44	Fagus grandifolia Ehrh.	68370	HARV	0.00749449833448285	10	Northern Broadleaf
45	Prunus serotina Ehrh.	55833	HARV	0.00612023293124442	11	Northern Broadleaf
46	Picea abies (L.) Karst.	27501	HARV	0.00301457069908751	12	Northern Broadleaf
47	Nyssa sylvatica Marshall	26159	HARV	0.00286746499827025	13	Northern Broadleaf
48	Quercus velutina Lam.	1259	HARV	0.000138007509186981	14	Northern Broadleaf
49	Liquidambar styraciflua L.	2153931	LENO	0.62685413911602	1	Southern Broadleaf
50	Quercus pagoda Raf.	886055	LENO	0.257866776714038	2	Southern Broadleaf
51	Quercus nigra L.	396110	LENO	0.115279084169942	3	Southern Broadleaf
52	Quercus rubra L.	1610301	MLBS	0.431731827219437	1	Southern Broadleaf
53	Acer rubrum L.	873498	MLBS	0.234190308279337	2	Southern Broadleaf
54	Quercus alba L.	475352	MLBS	0.127444861260357	3	Southern Broadleaf
55	Liriodendron tulipifera L.	411167	MLBS	0.110236459023707	4	Southern Broadleaf
56	Quercus coccinea Münchh.	359546	MLBS	0.0963965442171618	5	Southern Broadleaf
57	Pinus contorta Douglas ex Loudon	2005920	NIWO	0.433442151964051	1	Conifer
58	Picea engelmannii Parry ex Engelm.	1268215	NIWO	0.274037767584494	2	Conifer
59	Abies lasiocarpa (Hook.) Nutt.	999052	NIWO	0.215876629578442	3	Conifer
60	Pinus flexilis James	354697	NIWO	0.0766434508730124	4	Conifer
61	Quercus hemisphaerica W. Bartram ex Willd.	464452	OSBS	0.13411138487997	1	Savannah
62	Pinus palustris Mill.	459380	OSBS	0.132646835380536	2	Savannah
63	Pinus taeda L.	441837	OSBS	0.127581261273956	3	Savannah
64	Pinus elliottii Engelm.	428306	OSBS	0.123674159681518	4	Savannah
65	Quercus laevis Walter	315498	OSBS	0.0911006384015158	5	Savannah
66	Quercus geminata Small	274916	OSBS	0.0793825098948048	6	Savannah
67	Quercus virginiana Mill.	228768	OSBS	0.0660571884634387	7	Savannah
68	Pinus clausa (Chapm. ex Engelm.) Vasey ex Sarg.	189431	OSBS	0.0546985560385091	8	Savannah
69	Liquidambar styraciflua L.	162751	OSBS	0.0469946560690879	9	Savannah
70	Nyssa sylvatica Marshall	145971	OSBS	0.0421493996415434	10	Savannah
71	Magnolia sp.	132960	OSBS	0.0383924490230225	11	Savannah
72	Quercus nigra L.	84128	OSBS	0.0242921175647476	12	Savannah
73	Acer rubrum L.	73579	OSBS	0.0212460740573479	13	Savannah
74	Carya glabra (Mill.) Sweet	61204	OSBS	0.017672769630002	14	Savannah
75	Liriodendron tulipifera L.	614569	SERC	0.271675694982897	1	Southern Broadleaf
76	Liquidambar styraciflua L.	503363	SERC	0.222516093154187	2	Southern Broadleaf
77	Acer rubrum L.	256490	SERC	0.113383686788893	3	Southern Broadleaf
78	Quercus falcata Michx.	236338	SERC	0.104475315873186	4	Southern Broadleaf
79	Fraxinus pennsylvanica Marshall	179711	SERC	0.0794428466471159	5	Southern Broadleaf
80	Platanus occidentalis L.	130393	SERC	0.0576413859076928	6	Southern Broadleaf
81	Quercus velutina Lam.	117590	SERC	0.0519817058345586	7	Southern Broadleaf
82	Quercus alba L.	91438	SERC	0.0404209815298951	8	Southern Broadleaf
83	Fagus grandifolia Ehrh.	87899	SERC	0.0388565350893092	9	Southern Broadleaf
84	Carya tomentosa (Lam.) Nutt.	44351	SERC	0.0196057541922656	10	Southern Broadleaf
85	Quercus wislizeni A. DC.	410332	SJER	0.481515381943467	1	Savannah
86	Quercus douglasii Hook. & Arn.	325524	SJER	0.381995099557834	2	Savannah
87	Pinus sabiniana Douglas ex Douglas	116312	SJER	0.1364895184987	3	Savannah
88	Calocedrus decurrens (Torr.) Florin	1957264	SOAP	0.647068994302131	1	Conifer
89	Pinus ponderosa Lawson & C. Lawson	626354	SOAP	0.207071837451216	2	Conifer
90	Quercus kelloggii Newberry	242541	SOAP	0.0801837467745961	3	Conifer
91	Quercus chrysolepis Liebm.	198656	SOAP	0.065675421472057	4	Conifer
92	Abies balsamea (L.) Mill.	2390776	STEI	0.357484995736992	1	Northern Broadleaf
93	Populus tremuloides Michx.	1407230	STEI	0.21041854634268	2	Northern Broadleaf
94	Tilia americana L.	1017129	STEI	0.152088006667697	3	Northern Broadleaf
95	Acer rubrum L.	846965	STEI	0.126643934611349	4	Northern Broadleaf
96	Quercus rubra L.	721269	STEI	0.107849018640903	5	Northern Broadleaf
97	Acer saccharum Marshall	304397	STEI	0.0455154980003786	6	Northern Broadleaf
98	Quercus alba L.	1128147	TALL	0.290135147298983	1	Southern Broadleaf
99	Pinus taeda L.	1007905	TALL	0.259211490735145	2	Southern Broadleaf
100	Pinus palustris Mill.	744862	TALL	0.191562487944758	3	Southern Broadleaf
101	Liquidambar styraciflua L.	554307	TALL	0.142555839880669	4	Southern Broadleaf
102	Pinus echinata Mill.	330868	TALL	0.0850921341957386	5	Southern Broadleaf
103	Liriodendron tulipifera L.	122261	TALL	0.0314428999447066	6	Southern Broadleaf
104	Pinus contorta Douglas ex Loudon	1238741	TEAK	0.338394559859872	1	Conifer
105	Abies concolor (Gord. & Glend.) Lindl. ex Hildebr.	766721	TEAK	0.209449929670787	2	Conifer
106	Pinus jeffreyi Balf.	520066	TEAK	0.142069653921267	3	Conifer
107	Abies lowiana (Gordon & Glend.) A. Murray bis	439012	TEAK	0.119927630160947	4	Conifer
108	Abies magnifica A. Murray bis	423231	TEAK	0.115616636539885	5	Conifer
109	Calocedrus decurrens (Torr.) Florin	155247	TEAK	0.042409785608586	6	Conifer
110	Pinus lambertiana Douglas	117623	TEAK	0.0321318042386566	7	Conifer
111	Quercus rubra L.	1117038	TREE	0.156919955704282	1	Northern Broadleaf
112	Abies balsamea (L.) Mill.	1009185	TREE	0.141768915200222	2	Northern Broadleaf
113	Populus tremuloides Michx.	982204	TREE	0.137978661578718	3	Northern Broadleaf
114	Betula papyrifera Marshall	713772	TREE	0.100269704900779	4	Northern Broadleaf
115	Picea mariana (Mill.) Britton, Sterns & Poggenb.	572793	TREE	0.080465169660945	5	Northern Broadleaf
116	Acer saccharum Marshall	494667	TREE	0.0694901370663934	6	Northern Broadleaf
117	Tilia americana L.	449669	TREE	0.0631688801648545	7	Northern Broadleaf
118	Larix laricina (Du Roi) K. Koch	437108	TREE	0.0614043282305411	8	Northern Broadleaf
119	Pinus resinosa Aiton	359730	TREE	0.0505343736430643	9	Northern Broadleaf
120	Thuja occidentalis L.	288164	TREE	0.0404808807897034	10	Northern Broadleaf
121	Picea glauca (Moench) Voss	206034	TREE	0.0289433718043397	11	Northern Broadleaf
122	Acer rubrum L.	191871	TREE	0.0269537731222539	12	Northern Broadleaf
123	Fraxinus pennsylvanica Marshall	125480	TREE	0.0176272571226523	13	Northern Broadleaf
124	Pinus strobus L.	122127	TREE	0.0171562323128639	14	Northern Broadleaf
125	Tsuga canadensis (L.) Carrière	48679	TREE	0.00683835869838693	15	Northern Broadleaf
126	Maclura pomifera (Raf.) C.K. Schneid.	399538	UKFS	0.249291349882542	1	Southern Broadleaf
127	Juniperus virginiana L.	352218	UKFS	0.219766081506463	2	Southern Broadleaf
128	Celtis occidentalis L.	301882	UKFS	0.188358982838282	3	Southern Broadleaf
129	Ulmus americana L.	163371	UKFS	0.101935177934666	4	Southern Broadleaf
130	Quercus muehlenbergii Engelm.	143089	UKFS	0.0892802435897036	5	Southern Broadleaf
131	Carya ovata (Mill.) K. Koch	91871	UKFS	0.0573228218719095	6	Southern Broadleaf
132	Gleditsia triacanthos L.	82320	UKFS	0.0513634846305754	7	Southern Broadleaf
133	Juglans nigra L.	68406	UKFS	0.0426818577458593	8	Southern Broadleaf
134	Acer saccharum Marshall	727435	UNDE	0.150885815175636	1	Northern Broadleaf
135	Picea mariana (Mill.) Britton, Sterns & Poggenb.	686836	UNDE	0.142464700972559	2	Northern Broadleaf
136	Picea glauca (Moench) Voss	528496	UNDE	0.109621546635869	3	Northern Broadleaf
137	Tsuga canadensis (L.) Carrière	476682	UNDE	0.0988741979002285	4	Northern Broadleaf
138	Abies balsamea (L.) Mill.	432414	UNDE	0.0896920534251963	5	Northern Broadleaf
139	Betula alleghaniensis Britton	432101	UNDE	0.0896271304284337	6	Northern Broadleaf
140	Acer rubrum L.	399475	UNDE	0.0828597895582249	7	Northern Broadleaf
141	Betula papyrifera Marshall	323397	UNDE	0.0670795603323394	8	Northern Broadleaf
142	Larix laricina (Du Roi) K. Koch	270436	UNDE	0.056094298889713	9	Northern Broadleaf
143	Populus tremuloides Michx.	168410	UNDE	0.0349318910056966	10	Northern Broadleaf
144	Populus grandidentata Michx.	155654	UNDE	0.0322860196104786	11	Northern Broadleaf
145	Fraxinus nigra Marshall	130453	UNDE	0.0270587849733753	12	Northern Broadleaf
146	Fraxinus americana L.	89307	UNDE	0.0185242110922496	13	Northern Broadleaf
147	Pseudotsuga menziesii (Mirb.) Franco	3987937	WREF	0.588740528590462	1	Conifer
148	Tsuga heterophylla (Raf.) Sarg.	1218052	WREF	0.179821441093646	2	Conifer
149	Abies amabilis (Douglas ex Loudon) Douglas ex Forbes	903627	WREF	0.133402768807184	3	Conifer
150	Thuja plicata Donn ex D. Don	664059	WREF	0.0980352615087084	4	Conifer
151	Pinus contorta Douglas ex Loudon	3326783	YELL	0.74283321268298	1	Conifer
152	Pseudotsuga menziesii (Mirb.) Franco	889082	YELL	0.198522007115766	2	Conifer
153	Populus tremuloides Michx.	262641	YELL	0.0586447802012546	3	Conifer
