# Supplementary material for: Individual canopy tree species maps for the National Ecological Observatory Network
Source: PLoS Biol. 2024 Jul 16;22(7):e3002700. doi: 10.1371/journal.pbio.3002700 (PMC11251727; doi:10.1371/journal.pbio.3002700)
Supplement: S4 Data — (CSV) [file pbio.3002700.s004.csv]

Site	Micro_All	Macro_All	Micro_Site	Macro_Site
BART	0.49019608	0.16331138	0.68	0.66
BLAN	0.38483965	0.14873074	0.72	0.73
BONA	0.8346253	0.43776244	0.82	0.74
CLBJ	0.70149255	0.25710595	0.73	0.73
DEJU	0.7181818	0.54044116	0.79	0.78
DELA	0.59931505	0.16955158	0.79	0.79
GRSM	0.23529412	0.05688507	0.9	0.89
HARV	0.48114392	0.22445363	0.76	0.57
JERC	0.7236842	0.13205782	-	-
LENO	0.6585366	0.112802505	0.71	0.71
MLBS	0.2652174	0.07657893	0.78	0.75
MOAB	0.8108108	0.8043956	-	-
NIWO	0.7092199	0.6789811	0.8	0.77
OSBS	0.6134259	0.21225408	0.73	0.63
RMNP	0.73551637	0.30069065	0.7	0.7
SCBI	0.16243654	0.097977586	-	-
SERC	0.29714286	0.10158871	0.8	0.68
SJER	0.95238096	0.95541126	1	1
SOAP	0.74647886	0.3269282	0.78	0.78
STEI	0.75284094	0.26808637	0.8	0.83
TALL	0.43820226	0.1047894	0.76	0.72
TEAK	0.7815385	0.71408933	0.82	0.83
TREE	0.59771985	0.24522725	0.78	0.72
UKFS	0.51171875	0.21870314	0.6	0.6
UNDE	0.55600816	0.26993242	0.79	0.79
WREF	0.67483294	0.6147175	0.76	0.66
YELL	0.85470086	0.17718254	0.8	0.83
