# Supplementary material for: Individual canopy tree species maps for the National Ecological Observatory Network
Source: PLoS Biol. 2024 Jul 16;22(7):e3002700. doi: 10.1371/journal.pbio.3002700 (PMC11251727; doi:10.1371/journal.pbio.3002700)
Supplement: S5 Data — (CSV) [file pbio.3002700.s005.csv]

	site	predicted	neon_counts
0	BART	58.0	51.0
1	BART	73.0	69.0
2	BART	35.0	52.0
3	BART	13.0	42.0
4	BART	87.0	77.0
5	BART	55.0	41.0
6	BART	23.0	49.0
7	BART	25.0	37.0
8	BART	74.0	55.0
9	BART	33.0	57.0
10	BART	40.0	54.0
11	BART	59.0	62.0
12	BART	62.0	77.0
13	BART	85.0	65.0
14	BART	32.0	52.0
15	BART	43.0	69.0
16	BART	72.0	67.0
17	BART	35.0	50.0
18	BART	35.0	52.0
19	BART	60.0	51.0
20	BART	23.0	65.0
21	BART	19.0	19.0
22	BART	33.0	51.0
23	BART	31.0	53.0
24	BART	32.0	74.0
25	BART	19.0	22.0
26	BART	18.0	20.0
27	BART	17.0	24.0
28	BART	20.0	55.0
29	BART	20.0	19.0
30	BART	22.0	32.0
31	BART	20.0	35.0
32	BART	26.0	29.0
33	BART	24.0	28.0
34	BART	25.0	29.0
35	BART	20.0	19.0
36	BART	29.0	31.0
37	BART	16.0	15.0
38	BART	27.0	40.0
39	HARV	13.0	19.0
40	HARV	4.0	33.0
41	HARV	15.0	20.0
42	HARV	15.0	26.0
43	HARV	16.0	60.0
44	HARV	11.0	41.0
45	HARV	40.0	39.0
46	HARV	57.0	105.0
47	HARV	9.0	22.0
48	HARV	13.0	13.0
49	HARV	13.0	19.0
50	HARV	19.0	40.0
51	HARV	21.0	31.0
52	HARV	17.0	16.0
53	HARV	22.0	28.0
54	HARV	13.0	25.0
55	HARV	21.0	24.0
56	HARV	17.0	32.0
57	HARV	21.0	30.0
58	HARV	13.0	11.0
59	HARV	40.0	38.0
60	HARV	46.0	54.0
61	HARV	90.0	58.0
62	HARV	42.0	60.0
63	HARV	72.0	80.0
64	HARV	94.0	91.0
65	HARV	46.0	73.0
66	HARV	80.0	91.0
67	HARV	81.0	93.0
68	HARV	44.0	54.0
69	HARV	42.0	62.0
70	HARV	88.0	77.0
71	HARV	61.0	78.0
72	HARV	72.0	66.0
73	HARV	53.0	46.0
74	HARV	39.0	80.0
75	HARV	69.0	106.0
76	HARV	39.0	57.0
77	HARV	20.0	20.0
78	HARV	24.0	32.0
79	BLAN
80	BLAN
81	BLAN	20.0	11.0
82	BLAN	33.0	59.0
83	BLAN
84	BLAN
85	BLAN	3.0	2.0
86	BLAN	19.0	52.0
87	BLAN	1.0	4.0
88	BLAN
89	BLAN	25.0	125.0
90	BLAN
91	BLAN
92	BLAN
93	BLAN	23.0	14.0
94	BLAN
95	BLAN
96	BLAN	16.0	18.0
97	BLAN	22.0	48.0
98	BLAN	14.0	21.0
99	BLAN	6.0	9.0
100	BLAN	26.0	74.0
101	SCBI
102	SCBI
103	SCBI
104	SCBI
105	SCBI
106	SCBI
107	SCBI
108	SCBI
109	SCBI
110	SCBI
111	SCBI
112	SCBI
113	SCBI
114	SCBI
115	SCBI
116	SCBI
117	SCBI
118	SCBI
119	SCBI
120	SCBI
121	SCBI
122	SCBI
123	SCBI
124	SCBI
125	SCBI
126	SCBI
127	SCBI
128	SCBI
129	SCBI
130	SCBI
131	SCBI
132	SCBI
133	SCBI
134	SCBI
135	SERC	58.0	35.0
136	SERC	39.0	35.0
137	SERC	29.0	27.0
138	SERC	21.0	38.0
139	SERC	31.0	38.0
140	SERC	42.0	27.0
141	SERC	24.0	38.0
142	SERC	36.0	26.0
143	SERC	31.0	37.0
144	SERC	23.0	18.0
145	SERC	36.0	45.0
146	SERC	33.0	37.0
147	SERC	40.0	31.0
148	SERC	26.0	40.0
149	SERC	42.0	52.0
150	SERC	30.0	23.0
151	SERC	32.0	45.0
152	SERC	34.0	29.0
153	SERC	35.0	50.0
154	SERC	10.0	13.0
155	SERC	21.0	29.0
156	SERC	11.0	15.0
157	SERC	15.0	22.0
158	SERC	24.0	22.0
159	SERC	20.0	16.0
160	SERC	9.0	9.0
161	SERC	20.0	17.0
162	SERC	9.0	9.0
163	SERC	23.0	35.0
164	SERC	14.0	23.0
165	SERC	21.0	15.0
166	SERC	21.0	17.0
167	SERC	15.0	10.0
168	SERC	18.0	13.0
169	SERC	9.0	15.0
170	SERC	8.0	6.0
171	SERC	29.0	30.0
172	DSNY
173	DSNY
174	DSNY
175	DSNY
176	DSNY
177	DSNY
178	DSNY
179	DSNY
180	DSNY
181	DSNY
182	DSNY
183	DSNY
184	DSNY
185	DSNY
186	DSNY
187	DSNY
188	DSNY
189	DSNY
190	JERC	15.0	11.0
191	JERC	8.0	6.0
192	JERC	24.0	21.0
193	JERC	22.0	8.0
194	JERC	23.0	62.0
195	JERC	15.0	12.0
196	JERC	1.0	1.0
197	JERC	47.0	20.0
198	JERC	4.0	2.0
199	JERC	6.0	4.0
200	JERC	16.0	14.0
201	JERC	14.0	11.0
202	JERC	28.0	23.0
203	JERC	16.0	8.0
204	JERC	19.0	16.0
205	JERC	4.0	3.0
206	JERC	11.0	8.0
207	JERC	13.0	9.0
208	JERC	10.0	6.0
209	JERC	5.0	3.0
210	JERC	11.0	9.0
211	JERC	11.0	3.0
212	JERC	4.0	5.0
213	JERC	7.0	3.0
214	JERC	12.0	29.0
215	JERC	2.0	7.0
216	JERC	1.0	1.0
217	JERC	12.0	16.0
218	JERC	4.0	10.0
219	JERC	15.0	5.0
220	OSBS	13.0	29.0
221	OSBS	40.0	32.0
222	OSBS	25.0	43.0
223	OSBS	6.0	27.0
224	OSBS	0.0	13.0
225	OSBS	18.0	39.0
226	OSBS	3.0	13.0
227	OSBS	21.0	27.0
228	OSBS	18.0	22.0
229	OSBS	18.0	20.0
230	OSBS	20.0	24.0
231	OSBS	28.0	23.0
232	OSBS	38.0	36.0
233	OSBS	17.0	35.0
234	OSBS	14.0	16.0
235	OSBS	13.0	40.0
236	OSBS	6.0	6.0
237	OSBS	8.0	6.0
238	OSBS	40.0	59.0
239	OSBS	17.0	22.0
240	OSBS	20.0	33.0
241	OSBS	17.0	20.0
242	OSBS	22.0	21.0
243	OSBS	19.0	37.0
244	OSBS	24.0	17.0
245	OSBS	51.0	91.0
246	OSBS	12.0	22.0
247	OSBS	12.0	21.0
248	OSBS	11.0	18.0
249	OSBS	10.0	18.0
250	OSBS	10.0	14.0
251	OSBS	13.0	12.0
252	OSBS	4.0	6.0
253	OSBS	16.0	12.0
254	OSBS	15.0	14.0
255	OSBS	11.0	13.0
256	GUAN
257	GUAN
258	GUAN
259	GUAN
260	GUAN
261	GUAN
262	GUAN
263	GUAN
264	GUAN
265	GUAN
266	GUAN
267	GUAN
268	GUAN
269	GUAN
270	GUAN
271	GUAN
272	GUAN
273	GUAN
274	GUAN
275	GUAN
276	GUAN
277	GUAN
278	GUAN
279	GUAN
280	GUAN
281	GUAN
282	GUAN
283	GUAN
284	GUAN
285	GUAN
286	GUAN
287	GUAN
288	GUAN
289	GUAN
290	GUAN
291	GUAN
292	GUAN
293	LAJA
294	LAJA
295	LAJA
296	STEI
297	STEI
298	STEI
299	STEI
300	STEI
301	STEI
302	STEI
303	STEI
304	STEI
305	STEI
306	STEI
307	STEI
308	STEI
309	STEI
310	STEI
311	STEI
312	STEI
313	STEI
314	STEI
315	STEI
316	STEI
317	STEI
318	STEI
319	STEI
320	STEI
321	STEI
322	STEI
323	STEI
324	STEI
325	STEI
326	STEI
327	STEI
328	STEI
329	STEI
330	STEI
331	STEI
332	TREE	29.0	30.0
333	TREE	53.0	35.0
334	TREE	30.0	36.0
335	TREE	24.0	22.0
336	TREE	28.0	27.0
337	TREE	60.0	36.0
338	TREE	39.0	31.0
339	TREE	66.0	62.0
340	TREE	42.0	68.0
341	TREE	38.0	64.0
342	TREE	44.0	41.0
343	TREE	32.0	42.0
344	TREE	25.0	36.0
345	TREE	36.0	25.0
346	TREE	35.0	68.0
347	TREE	20.0	29.0
348	TREE	38.0	20.0
349	TREE	58.0	27.0
350	TREE	67.0	29.0
351	TREE	18.0	39.0
352	TREE	11.0	9.0
353	TREE	11.0	14.0
354	TREE	24.0	29.0
355	TREE	8.0	10.0
356	TREE	14.0	14.0
357	TREE	10.0	6.0
358	TREE	16.0	48.0
359	TREE	14.0	14.0
360	TREE	16.0	36.0
361	TREE	8.0	4.0
362	TREE	2.0	3.0
363	TREE	5.0	11.0
364	TREE	15.0	19.0
365	TREE	2.0	3.0
366	TREE	22.0	21.0
367	TREE	6.0	7.0
368	TREE	23.0	32.0
369	TREE	53.0	26.0
370	TREE	3.0	6.0
371	TREE	15.0	23.0
372	UNDE
373	UNDE
374	UNDE	70.0	68.0
375	UNDE
376	UNDE
377	UNDE
378	UNDE
379	UNDE	25.0	27.0
380	UNDE	48.0	118.0
381	UNDE
382	UNDE
383	UNDE
384	UNDE	32.0	75.0
385	UNDE
386	UNDE
387	UNDE
388	UNDE
389	UNDE	40.0	53.0
390	UNDE
391	UNDE	29.0	39.0
392	UNDE
393	UNDE
394	UNDE
395	UNDE	15.0	39.0
396	UNDE
397	UNDE
398	UNDE
399	UNDE
400	UNDE
401	UNDE
402	KONZ
403	KONZ
404	KONZ
405	KONZ
406	KONZ
407	KONZ
408	KONZ
409	KONZ
410	KONZ
411	KONZ
412	KONZ
413	KONZ
414	KONZ
415	KONZ
416	KONZ
417	KONZ
418	KONZ
419	KONZ
420	KONZ
421	KONZ
422	KONZ
423	KONZ
424	KONZ
425	KONZ
426	KONZ
427	KONZ
428	KONZ
429	KONZ
430	KONZ
431	KONZ
432	KONZ
433	UKFS	36.0	50.0
434	UKFS	21.0	20.0
435	UKFS	17.0	21.0
436	UKFS	33.0	62.0
437	UKFS	44.0	75.0
438	UKFS	33.0	67.0
439	UKFS	42.0	61.0
440	UKFS	52.0	41.0
441	UKFS	31.0	45.0
442	UKFS	35.0	63.0
443	UKFS	28.0	31.0
444	UKFS	29.0	41.0
445	UKFS	30.0	30.0
446	UKFS	25.0	56.0
447	UKFS	12.0	17.0
448	UKFS	25.0	36.0
449	UKFS	24.0	42.0
450	UKFS	45.0	59.0
451	UKFS	38.0	38.0
452	UKFS	17.0	22.0
453	UKFS	28.0	37.0
454	UKFS	12.0	4.0
455	UKFS	16.0	27.0
456	UKFS	18.0	25.0
457	UKFS	10.0	16.0
458	UKFS	17.0	20.0
459	UKFS	23.0	19.0
460	UKFS	18.0	21.0
461	UKFS	18.0	23.0
462	UKFS	13.0	20.0
463	UKFS	13.0	15.0
464	UKFS	11.0	18.0
465	UKFS	16.0	26.0
466	UKFS	19.0	16.0
467	UKFS	18.0	18.0
468	UKFS	12.0	21.0
469	UKFS	4.0	10.0
470	GRSM	22.0	30.0
471	GRSM	20.0	32.0
472	GRSM	28.0	36.0
473	GRSM	26.0	28.0
474	GRSM	33.0	51.0
475	GRSM	35.0	67.0
476	GRSM
477	GRSM	29.0	30.0
478	GRSM	28.0	22.0
479	GRSM	27.0	58.0
480	GRSM	17.0	50.0
481	GRSM	33.0	49.0
482	GRSM	34.0	42.0
483	GRSM	33.0	22.0
484	GRSM	42.0	48.0
485	GRSM	45.0	45.0
486	GRSM	54.0	33.0
487	GRSM
488	GRSM	27.0	30.0
489	GRSM	26.0	35.0
490	GRSM	28.0	40.0
491	GRSM	19.0	36.0
492	GRSM
493	GRSM	0.0	62.0
494	GRSM	6.0	49.0
495	GRSM	46.0	41.0
496	GRSM	0.0	41.0
497	GRSM	13.0	21.0
498	GRSM	0.0	34.0
499	GRSM	11.0	30.0
500	GRSM	20.0	28.0
501	GRSM
502	GRSM
503	GRSM
504	GRSM	18.0	29.0
505	GRSM
506	GRSM	15.0	12.0
507	GRSM
508	GRSM	8.0	27.0
509	GRSM
510	MLBS	40.0	70.0
511	MLBS	55.0	68.0
512	MLBS	46.0	80.0
513	MLBS	26.0	67.0
514	MLBS	68.0	56.0
515	MLBS	54.0	42.0
516	MLBS	30.0	39.0
517	MLBS	46.0	47.0
518	MLBS	56.0	40.0
519	MLBS	35.0	58.0
520	MLBS	35.0	40.0
521	MLBS	26.0	36.0
522	MLBS	38.0	67.0
523	MLBS	53.0	33.0
524	MLBS	33.0	56.0
525	MLBS	23.0	39.0
526	MLBS	14.0	29.0
527	MLBS	14.0	33.0
528	MLBS	14.0	27.0
529	MLBS	20.0	19.0
530	MLBS	16.0	25.0
531	MLBS	7.0	23.0
532	MLBS	20.0	22.0
533	MLBS	13.0	16.0
534	MLBS	15.0	39.0
535	MLBS	18.0	59.0
536	MLBS	11.0	33.0
537	MLBS	16.0	32.0
538	MLBS	16.0	21.0
539	MLBS	11.0	20.0
540	MLBS	12.0	30.0
541	MLBS	20.0	26.0
542	MLBS	13.0	28.0
543	MLBS	12.0	10.0
544	MLBS	16.0	13.0
545	MLBS	19.0	43.0
546	ORNL
547	ORNL
548	ORNL
549	ORNL
550	ORNL
551	ORNL
552	ORNL
553	ORNL
554	ORNL
555	ORNL
556	ORNL
557	ORNL
558	ORNL
559	ORNL
560	ORNL
561	ORNL
562	ORNL
563	ORNL
564	ORNL
565	ORNL
566	ORNL
567	ORNL
568	ORNL
569	ORNL
570	ORNL
571	ORNL
572	ORNL
573	ORNL
574	ORNL
575	ORNL
576	ORNL
577	ORNL
578	ORNL
579	ORNL
580	ORNL
581	ORNL
582	ORNL
583	ORNL
584	DELA	36.0	40.0
585	DELA	35.0	50.0
586	DELA	36.0	44.0
587	DELA	33.0	43.0
588	DELA	52.0	24.0
589	DELA	38.0	37.0
590	DELA	36.0	44.0
591	DELA	38.0	33.0
592	DELA	62.0	26.0
593	DELA	44.0	25.0
594	DELA	12.0	14.0
595	DELA	25.0	32.0
596	DELA	32.0	33.0
597	DELA	32.0	26.0
598	DELA	30.0	40.0
599	DELA	31.0	29.0
600	DELA	44.0	45.0
601	DELA	35.0	38.0
602	DELA	35.0	34.0
603	DELA	18.0	16.0
604	DELA	15.0	18.0
605	DELA	10.0	18.0
606	DELA	20.0	24.0
607	DELA	22.0	20.0
608	DELA	15.0	18.0
609	DELA	16.0	23.0
610	DELA	16.0	21.0
611	DELA	11.0	15.0
612	DELA	16.0	47.0
613	DELA	26.0	34.0
614	DELA	24.0	19.0
615	DELA	13.0	38.0
616	DELA	17.0	27.0
617	DELA	15.0	36.0
618	DELA	17.0	11.0
619	DELA	13.0	19.0
620	DELA	11.0	11.0
621	DELA	17.0	14.0
622	DELA	16.0	21.0
623	LENO	41.0	34.0
624	LENO	26.0	60.0
625	LENO	35.0	26.0
626	LENO	32.0	26.0
627	LENO	63.0	43.0
628	LENO	25.0	38.0
629	LENO	43.0	41.0
630	LENO	33.0	44.0
631	LENO	28.0	30.0
632	LENO	52.0	35.0
633	LENO	4.0	5.0
634	LENO	13.0	18.0
635	LENO	20.0	14.0
636	LENO	8.0	13.0
637	LENO	6.0	9.0
638	LENO	12.0	13.0
639	LENO	11.0	16.0
640	LENO	17.0	21.0
641	LENO	12.0	11.0
642	LENO	16.0	12.0
643	LENO	18.0	21.0
644	LENO	14.0	24.0
645	LENO	18.0	22.0
646	LENO	10.0	22.0
647	LENO	18.0	11.0
648	LENO	15.0	11.0
649	LENO	14.0	20.0
650	LENO	18.0	17.0
651	LENO	3.0	11.0
652	TALL	34.0	13.0
653	TALL	40.0	36.0
654	TALL	23.0	97.0
655	TALL	21.0	16.0
656	TALL	50.0	31.0
657	TALL	3.0	19.0
658	TALL	12.0	8.0
659	TALL	22.0	28.0
660	TALL	40.0	45.0
661	TALL	34.0	37.0
662	TALL	34.0	39.0
663	TALL	44.0	34.0
664	TALL	30.0	76.0
665	TALL	18.0	14.0
666	TALL	53.0	36.0
667	TALL	25.0	41.0
668	TALL	63.0	65.0
669	TALL	33.0	18.0
670	TALL	22.0	30.0
671	TALL	48.0	50.0
672	TALL	15.0	26.0
673	TALL	31.0	28.0
674	TALL	14.0	19.0
675	TALL	9.0	24.0
676	TALL
677	TALL
678	TALL	21.0	10.0
679	TALL	10.0	21.0
680	TALL	13.0	22.0
681	TALL	11.0	12.0
682	TALL	9.0	8.0
683	TALL	8.0	10.0
684	TALL	14.0	33.0
685	TALL
686	TALL	4.0	5.0
687	TALL	8.0	14.0
688	TALL	22.0	24.0
689	TALL	10.0	14.0
690	DCFS
691	DCFS
692	DCFS
693	DCFS
694	DCFS
695	DCFS
696	DCFS
697	DCFS
698	DCFS
699	DCFS
700	DCFS
701	NOGP
702	NOGP
703	NOGP
704	NOGP
705	NOGP
706	NOGP
707	NOGP
708	NOGP
709	WOOD
710	WOOD
711	WOOD
712	WOOD
713	WOOD
714	WOOD
715	WOOD
716	WOOD
717	WOOD
718	WOOD
719	WOOD
720	RMNP	33.0	35.0
721	RMNP	38.0	39.0
722	RMNP	48.0	60.0
723	RMNP	35.0	47.0
724	RMNP	1.0	1.0
725	RMNP	14.0	3.0
726	RMNP	1.0	1.0
727	RMNP	32.0	85.0
728	RMNP	47.0	41.0
729	RMNP	12.0	10.0
730	RMNP	25.0	43.0
731	RMNP	18.0	23.0
732	RMNP	11.0	10.0
733	RMNP	13.0	18.0
734	RMNP	34.0	36.0
735	RMNP	8.0	15.0
736	RMNP	18.0	42.0
737	RMNP	4.0	9.0
738	RMNP	17.0	21.0
739	RMNP	24.0	39.0
740	RMNP	29.0	64.0
741	RMNP	36.0	78.0
742	RMNP	19.0	109.0
743	RMNP	35.0	69.0
744	RMNP	28.0	40.0
745	RMNP	36.0	106.0
746	RMNP	34.0	60.0
747	RMNP	15.0	16.0
748	RMNP	29.0	69.0
749	CLBJ	7.0	11.0
750	CLBJ	4.0	4.0
751	CLBJ	8.0	13.0
752	CLBJ	11.0	20.0
753	CLBJ	7.0	12.0
754	CLBJ	7.0	7.0
755	CLBJ	1.0	3.0
756	CLBJ	12.0	11.0
757	CLBJ	1.0	1.0
758	CLBJ	16.0	25.0
759	CLBJ	14.0	9.0
760	CLBJ	19.0	32.0
761	CLBJ	4.0	5.0
762	CLBJ	15.0	22.0
763	CLBJ	18.0	16.0
764	CLBJ	6.0	5.0
765	CLBJ	11.0	24.0
766	CLBJ	1.0	1.0
767	CLBJ	12.0	17.0
768	CLBJ	16.0	17.0
769	CLBJ	1.0	1.0
770	CLBJ	12.0	18.0
771	CLBJ	9.0	10.0
772	CLBJ	16.0	25.0
773	CLBJ	10.0	14.0
774	CLBJ	16.0	17.0
775	CLBJ	11.0	12.0
776	CLBJ	0.0	1.0
777	CLBJ	15.0	15.0
778	CLBJ	1.0	1.0
779	CLBJ	1.0	9.0
780	CLBJ	23.0	30.0
781	CLBJ	1.0	1.0
782	CLBJ	7.0	16.0
783	CLBJ	18.0	13.0
784	CLBJ	19.0	22.0
785	CLBJ	1.0	1.0
786	CLBJ	1.0	1.0
787	CLBJ	8.0	13.0
788	CLBJ	14.0	27.0
789	CLBJ	9.0	10.0
790	CLBJ	21.0	18.0
791	CLBJ	17.0	20.0
792	CLBJ	11.0	21.0
793	CLBJ	16.0	20.0
794	CLBJ	0.0	3.0
795	YELL	0.0	1.0
796	YELL	9.0	11.0
797	YELL	23.0	36.0
798	YELL	18.0	23.0
799	YELL	12.0	8.0
800	YELL	18.0	32.0
801	YELL	7.0	15.0
802	YELL	17.0	28.0
803	YELL	0.0	2.0
804	YELL	0.0	4.0
805	YELL	0.0	1.0
806	YELL	0.0	2.0
807	YELL	15.0	19.0
808	YELL	0.0	2.0
809	YELL	23.0	20.0
810	YELL	30.0	37.0
811	YELL	11.0	17.0
812	YELL	36.0	24.0
813	YELL	55.0	37.0
814	YELL	35.0	36.0
815	YELL	15.0	9.0
816	YELL	4.0	8.0
817	YELL	37.0	30.0
818	YELL	0.0	12.0
819	YELL	9.0	3.0
820	YELL	19.0	21.0
821	YELL	7.0	8.0
822	YELL	15.0	13.0
823	YELL	21.0	7.0
824	YELL	3.0	36.0
825	YELL	14.0	23.0
826	YELL	35.0	10.0
827	YELL	11.0	7.0
828	YELL	22.0	20.0
829	MOAB
830	MOAB
831	MOAB
832	MOAB
833	MOAB
834	MOAB
835	MOAB
836	MOAB
837	MOAB
838	MOAB
839	MOAB
840	MOAB
841	MOAB
842	MOAB
843	NIWO	0.0	1.0
844	NIWO	0.0	5.0
845	NIWO	0.0	3.0
846	NIWO	2.0	18.0
847	NIWO	20.0	7.0
848	NIWO	26.0	71.0
849	NIWO	4.0	3.0
850	NIWO	0.0	4.0
851	NIWO	4.0	5.0
852	NIWO	7.0	3.0
853	NIWO	1.0	2.0
854	NIWO	7.0	34.0
855	NIWO	5.0	48.0
856	NIWO	1.0	2.0
857	NIWO	0.0	12.0
858	NIWO	7.0	15.0
859	NIWO	39.0	79.0
860	NIWO	27.0	87.0
861	NIWO	32.0	71.0
862	NIWO	0.0	1.0
863	NIWO	20.0	42.0
864	NIWO	31.0	73.0
865	NIWO	25.0	38.0
866	NIWO	25.0	45.0
867	NIWO	27.0	57.0
868	NIWO	26.0	68.0
869	NIWO	22.0	64.0
870	NIWO	22.0	39.0
871	NIWO	31.0	57.0
872	NIWO	32.0	58.0
873	NIWO	0.0	3.0
874	NIWO	0.0	1.0
875	JORN
876	JORN
877	JORN
878	JORN
879	JORN
880	JORN
881	JORN
882	JORN
883	JORN
884	JORN
885	JORN
886	JORN
887	JORN
888	JORN
889	JORN
890	JORN
891	JORN
892	JORN
893	SRER
894	SRER
895	SRER
896	SRER
897	SRER
898	SRER
899	SRER
900	SRER
901	SRER
902	SRER
903	SRER
904	SRER
905	SRER
906	SRER
907	SRER
908	SRER
909	SRER
910	SRER
911	SRER
912	SRER
913	SRER
914	SRER
915	SRER
916	SRER
917	SRER
918	SRER
919	SRER
920	SRER
921	SRER
922	SRER
923	SRER
924	SRER
925	SRER
926	SRER
927	SRER
928	SRER
929	SRER
930	ONAQ
931	ONAQ
932	ONAQ
933	ONAQ
934	ONAQ
935	ONAQ
936	ONAQ
937	ONAQ
938	ONAQ
939	ONAQ
940	ONAQ
941	ONAQ
942	ONAQ
943	ONAQ
944	ONAQ
945	ONAQ
946	ONAQ
947	ONAQ
948	ONAQ
949	ONAQ
950	ONAQ
951	ONAQ
952	ONAQ
953	ONAQ
954	ONAQ
955	ONAQ
956	ONAQ
957	ONAQ
958	ONAQ
959	ONAQ
960	ONAQ
961	ONAQ
962	ONAQ
963	ONAQ
964	ONAQ
965	ONAQ
966	ONAQ
967	ONAQ
968	ONAQ
969	ONAQ
970	ABBY
971	ABBY
972	ABBY
973	ABBY
974	ABBY
975	ABBY
976	ABBY
977	ABBY
978	ABBY
979	ABBY
980	ABBY
981	ABBY
982	ABBY
983	ABBY
984	ABBY
985	ABBY
986	ABBY
987	ABBY
988	ABBY
989	ABBY
990	ABBY
991	ABBY
992	ABBY
993	ABBY
994	ABBY
995	ABBY
996	ABBY
997	ABBY
998	ABBY
999	ABBY
1000	ABBY
1001	ABBY
1002	ABBY
1003	WREF	41.0	38.0
1004	WREF	10.0	13.0
1005	WREF	15.0	26.0
1006	WREF	22.0	19.0
1007	WREF	23.0	28.0
1008	WREF	17.0	30.0
1009	WREF	3.0	29.0
1010	WREF	18.0	21.0
1011	WREF	35.0	88.0
1012	WREF	39.0	48.0
1013	WREF	33.0	52.0
1014	WREF	51.0	73.0
1015	WREF	42.0	56.0
1016	WREF	65.0	96.0
1017	WREF	31.0	49.0
1018	WREF	32.0	50.0
1019	WREF	21.0	26.0
1020	WREF	22.0	25.0
1021	WREF	11.0	56.0
1022	WREF	76.0	89.0
1023	WREF	25.0	58.0
1024	WREF	6.0	9.0
1025	WREF	11.0	9.0
1026	WREF	30.0	43.0
1027	WREF	9.0	12.0
1028	WREF	19.0	62.0
1029	WREF	9.0	11.0
1030	WREF	25.0	35.0
1031	WREF	8.0	7.0
1032	WREF	12.0	31.0
1033	WREF	13.0	21.0
1034	WREF	18.0	32.0
1035	WREF	8.0	18.0
1036	WREF	9.0	8.0
1037	WREF	12.0	25.0
1038	WREF	13.0	11.0
1039	WREF	19.0	88.0
1040	WREF	15.0	13.0
1041	WREF	4.0	6.0
1042	SJER	5.0	5.0
1043	SJER	2.0	1.0
1044	SJER	1.0	1.0
1045	SJER	3.0	2.0
1046	SJER	19.0	14.0
1047	SJER	15.0	5.0
1048	SJER	13.0	6.0
1049	SJER	1.0	1.0
1050	SJER	1.0	7.0
1051	SJER	17.0	9.0
1052	SJER	10.0	9.0
1053	SJER	20.0	8.0
1054	SJER	8.0	3.0
1055	SJER	7.0	14.0
1056	SJER	23.0	6.0
1057	SJER	14.0	8.0
1058	SJER	3.0	2.0
1059	SJER	21.0	18.0
1060	SJER	4.0	4.0
1061	SJER	0.0	11.0
1062	SJER	10.0	6.0
1063	SJER	0.0	2.0
1064	SJER	1.0	1.0
1065	SJER	0.0	52.0
1066	SJER	1.0	2.0
1067	SJER	1.0	1.0
1068	SJER	5.0	26.0
1069	SJER	5.0	4.0
1070	SJER	1.0	2.0
1071	SJER	0.0	3.0
1072	SJER	1.0	1.0
1073	SJER	6.0	5.0
1074	SJER	1.0	6.0
1075	SJER	1.0	1.0
1076	SJER	0.0	35.0
1077	SOAP	5.0	26.0
1078	SOAP	19.0	72.0
1079	SOAP	33.0	27.0
1080	SOAP	4.0	11.0
1081	SOAP	23.0	89.0
1082	SOAP	6.0	19.0
1083	SOAP	19.0	39.0
1084	SOAP	36.0	22.0
1085	SOAP	17.0	33.0
1086	SOAP	18.0	40.0
1087	SOAP	14.0	66.0
1088	SOAP	4.0	7.0
1089	SOAP	19.0	35.0
1090	SOAP	0.0	24.0
1091	SOAP	31.0	44.0
1092	SOAP	29.0	50.0
1093	SOAP	13.0	70.0
1094	SOAP	6.0	42.0
1095	SOAP	15.0	34.0
1096	SOAP	15.0	34.0
1097	SOAP	8.0	13.0
1098	SOAP	3.0	4.0
1099	SOAP	6.0	7.0
1100	SOAP	2.0	4.0
1101	SOAP	8.0	16.0
1102	SOAP	13.0	22.0
1103	SOAP	10.0	16.0
1104	SOAP	0.0	5.0
1105	SOAP	5.0	10.0
1106	SOAP	11.0	21.0
1107	SOAP	9.0	12.0
1108	SOAP	16.0	11.0
1109	SOAP	1.0	4.0
1110	SOAP	13.0	21.0
1111	SOAP	2.0	6.0
1112	SOAP	12.0	37.0
1113	SOAP	9.0	16.0
1114	TEAK	39.0	49.0
1115	TEAK	64.0	97.0
1116	TEAK	19.0	36.0
1117	TEAK	28.0	11.0
1118	TEAK	51.0	38.0
1119	TEAK	35.0	47.0
1120	TEAK	22.0	18.0
1121	TEAK	49.0	74.0
1122	TEAK	27.0	15.0
1123	TEAK	13.0	18.0
1124	TEAK	30.0	76.0
1125	TEAK	32.0	65.0
1126	TEAK	46.0	32.0
1127	TEAK	40.0	25.0
1128	TEAK	58.0	43.0
1129	TEAK	30.0	59.0
1130	TEAK	18.0	23.0
1131	TEAK	44.0	16.0
1132	TEAK	36.0	66.0
1133	TEAK	59.0	82.0
1134	BONA	103.0	130.0
1135	BONA	49.0	22.0
1136	BONA	58.0	9.0
1137	BONA	60.0	12.0
1138	BONA	30.0	99.0
1139	BONA	18.0	85.0
1140	BONA	49.0	237.0
1141	BONA	31.0	51.0
1142	BONA	46.0	61.0
1143	BONA	3.0	2.0
1144	BONA	1.0	1.0
1145	BONA	19.0	8.0
1146	BONA	4.0	27.0
1147	BONA	14.0	5.0
1148	BONA	47.0	222.0
1149	BONA	6.0	12.0
1150	BONA	0.0	6.0
1151	BONA	17.0	25.0
1152	BONA	0.0	2.0
1153	BONA	8.0	7.0
1154	BONA	16.0	28.0
1155	BONA	19.0	21.0
1156	BONA	22.0	42.0
1157	BONA	11.0	13.0
1158	BONA	26.0	37.0
1159	BONA	31.0	15.0
1160	BONA	15.0	36.0
1161	BONA	17.0	59.0
1162	BONA	22.0	36.0
1163	BONA	13.0	26.0
1164	BONA	30.0	57.0
1165	BONA	18.0	18.0
1166	BONA	16.0	45.0
1167	BONA	0.0	8.0
1168	BONA	0.0	1.0
1169	BONA	7.0	5.0
1170	BONA	14.0	25.0
1171	BONA	1.0	2.0
1172	BONA	12.0	11.0
1173	BONA	21.0	37.0
1174	DEJU	59.0	33.0
1175	DEJU	22.0	9.0
1176	DEJU	19.0	15.0
1177	DEJU	24.0	25.0
1178	DEJU	70.0	90.0
1179	DEJU	17.0	7.0
1180	DEJU	32.0	24.0
1181	DEJU	2.0	2.0
1182	DEJU	28.0	21.0
1183	DEJU	42.0	11.0
1184	DEJU	36.0	57.0
1185	DEJU	49.0	36.0
1186	DEJU	28.0	6.0
1187	DEJU	27.0	4.0
1188	DEJU	34.0	26.0
1189	DEJU	76.0	56.0
1190	DEJU	40.0	64.0
1191	DEJU	7.0	4.0
1192	DEJU	82.0	5.0
1193	DEJU	99.0	63.0
1194	DEJU	4.0	38.0
1195	DEJU	20.0	53.0
1196	DEJU	29.0	15.0
1197	DEJU	2.0	29.0
1198	DEJU	1.0	11.0
1199	DEJU	1.0	2.0
1200	DEJU	7.0	8.0
1201	DEJU	22.0	49.0
1202	DEJU	2.0	2.0
1203	DEJU	29.0	14.0
1204	DEJU	0.0	1.0
1205	DEJU	7.0	8.0
1206	DEJU	28.0	19.0
1207	DEJU	1.0	27.0
1208	DEJU	6.0	5.0
1209	DEJU	17.0	10.0
1210	DEJU	6.0	14.0
1211	DEJU	29.0	40.0
1212	DEJU	10.0	11.0
1213	DEJU	0.0	2.0
1214	HEAL
1215	HEAL
1216	HEAL
1217	HEAL
1218	HEAL
1219	HEAL
1220	HEAL
1221	HEAL
1222	HEAL
1223	HEAL
1224	HEAL
1225	HEAL
1226	HEAL
1227	HEAL
1228	HEAL
1229	HEAL
1230	HEAL
1231	HEAL
1232	HEAL
1233	HEAL
1234	HEAL
1235	HEAL
1236	HEAL
1237	HEAL
1238	HEAL
1239	HEAL
1240	HEAL
1241	HEAL
1242	HEAL
1243	HEAL
1244	PUUM
1245	PUUM
1246	PUUM
1247	PUUM
1248	PUUM
1249	PUUM
1250	PUUM
1251	PUUM
1252	PUUM
1253	PUUM
1254	PUUM
1255	PUUM
1256	PUUM
1257	PUUM
1258	PUUM
1259	PUUM
1260	PUUM
1261	PUUM
1262	PUUM
1263	PUUM
1264	PUUM
1265	PUUM
1266	PUUM
1267	PUUM
1268	PUUM
1269	PUUM
1270	PUUM
1271	PUUM
1272	PUUM
1273	PUUM
1274	PUUM
1275	PUUM
1276	PUUM
1277	PUUM
1278	PUUM
1279	PUUM
1280	PUUM
1281	PUUM
1282	PUUM
1283	PUUM
